# Supplementary material for: With open science gaining traction, do we need an Australasia PubMed Central (PMC)? A qualitative investigation
Source: PLoS One. 2019 Feb 22;14(2):e0212843. doi: 10.1371/journal.pone.0212843 (PMC6386259; doi:10.1371/journal.pone.0212843)
Supplement: S5 File — (XLSX) [file pone.0212843.s005.xlsx]

## Sheet: Sheet1
Participants	Please describe the nature and extent of your experience with MEDLINE, PubMed and PubMed Central (PMC)	What platform do you use to access MEDLINE?	How frequently do you access MEDLINE/ PubMed?	How important are resources such as MEDLINE/PubMed/PubMed Central to filling gaps in clinical knowledge?	Would an open access repository, such as Australasia PMC, contribute to clinical practice?	Based on your experience and or reading of the Australasia PMC Briefing Document please explain what you perceive to be any potential value of an Australasia PMC to the medical and health sciences research community?	Do you have any other feedback? Such as risks and drawbacks of an Australasia PMC
	Question 1	Question 2	Question 3	Question 4	Question 5	Question 6	Question 7
Participant 1	Had extensive experience with MEDLINE. Uses PubMed and PMC in their current role managing a university repository.	Web of Science, PubMed NLM, Europe PMC	Weekly	PubMed is merely one of many sources used to answer fundamental clinical questions. It is likely that a higher proportion of open access content is linked from PubMed records and the ultimate result is there is too much information to be absorbed. A multitude of sources are important and it could be useful to look at secondary indications, such as PMC's open access content. Is the ready availabil…	The participant was not working in clinical practice in their present role.	If a PMC is tied to the NHRMC Research Grants Management System, this would improve the ability to link grants and research outputs. A PMC would be a strong measure for compliance with funding bodies open access mandates. A PMC may be a means to transfer some of the traffic away from the 'Wild West' sites, such as Sci-Hub, where pirating of research papers takes place and ResearchGate where users…	Institutions are not going to abandon institutional repositories. A national subject repository may be a more effective approach than an institutional one.
Participant 2	Had used PubMed search results for clients in a previous role during their career.	PubMed NLM	Other (used MEDLINE in a previous job role)	My exerperince is more in systems than clinical knowledge.	[It is possible that a PMC respository] would achieve open access to medical knowledge and this may save lives. The participant described the legacy of anaesthesia on Pearl Harbor during World War One. The information about the use of anaesthesia was closely held by military. If open access had of existed many lives may have been saved.	Providing some unique biomedical resources. Overcoming duplication of effort would be a benefit of a PMC. If it succeeds in getting the manuscripts deposited it would be positive.	Getting the manuscripts from the researcher is the challenge.
Participant 3	Has been using Medline for twenty years to undertake systematic reviews.	OVID, PubMed NLM	Weekly	Making research available publicly is crucial, along with sharing the data.	Changing clinical practice is complex. I do not know how a PMC works. We facilitate the application of clinical judgement to the body of evidence and discourage practitioners from using the raw evidence. Lack of access to research resources is a huge problem for some clinicians. Some clinicians do not even know how or where to find research output.	The strength of a PMC is its potential to index other sources. Improving access is most important. There is lots of potential because the current approach is fragmented. It is worth exploring working closely with Europe PMC and achieving something nationally. Key stakeholders of a PMC would be Non-Governmental Organisations, such as the National Stroke Foundation, who do not have access to resear…	Australian institutional repositories are independent of each other. They are not interoperable. A PMC will be expensive.
Participant 4	Had experience with PubMed, Medline and PMC.	PubMed NLM	A few times a year	PubMed is the central source for medical papers, although Scopus is more comprehensive. PubMed is the central repository and has an air of authority. PubMed is hugely important. UpToDate has a degree of interpretation applied to their records. The advantage of PubMed/PMC is there is no interpretation of the research output.	Because PubMed is a central repository funded by the USA government – does have this air of authority, hugely important & given it has predated other sources UpToDate (Clinical information resource), and other paid for services and they have a degree of interpretation applied to them. I think one of the most useful things to come out of PubMed recently is the PubMed Commons; this is hugely import…	PubMed has a role as an indexing service. We need to move towards a future with PubMed Central as the repository. I don’t know how well it is used with authors as a proportion; I know you can put author accepted manuscripts into it – I don’t know how well that is used or supported. To overcome the challenges, we need to have flexibility with our node design. Europe PMC is a more interesting repos…	Big issues come up with the ARC because an Australasia PMC doesn’t have the humanities in it. I would strongly think this should cover all disciplines. One issue is that it is difficult for smaller journals to comply with PubMed Central – they have very stringent requirements for depositing into this repository. PubMed competes with Research Gate, Academia.com – I had a conversation with a fundin…
Participant 5	Was not a user of MEDLINE, PubMed and PubMed Central (PMC) though was aware of the database.	Was not a user of MEDLINE, PubMed and PubMed Central (PMC) though was aware of the database.	Was not a user of MEDLINE, PubMed and PubMed Central (PMC) though was aware of the database.	There is a reasonable degree of frustration expressed by medical research institutes about the lack of seamlessness of services important to them between them and universities. To the extent that anything that can be done in Australia to improve the delivery of the things that are needed by the research institutes will help address this frustration. Medical research contributes to a universe wher…	The obvious funding body in Australasia for an Australasia PMC would be the NHMRC. One would think the NHMRC have a strong interest if there was a PMC initiative or not. If for no other reason to ensure NHMRC or any mandate or constitution of an Australasia PMC would be as congruent as possible. The concept of an optimal open access policy must be based on three legs: 1. Deposit was mandatory 2. …	I thought that the natural development would be of discipline repositories, this hasn't happened apart from arXiv for physics. National Institutes of Health started to move towards disciplinary repositories. In fact the lack of evidence that disciplinary repositories were going to develop prompted colleagues in the UK, in particular, to develop institutional repositories for provision of open acc…
Participant 6	Clinical experience and a user of MEDLINE over many years.	Uses PubMED NLM	Monthly	Medline is hugely important in filling gaps in knowledge and for writing guidelines. In all the Australian hospitals the staff know to go there.	Non-government organisations would benefit from an Australasia PMC	Preventing duplication of effort is important. I need to enter my papers into a repository at two Australian univerisites because I have two academic appointments.	Clinical appointments at universities often occur to give collaborators access to electronic journals. These arrangements are expensive just in the time to do the paperwork for the adjunct appointments. When researchers are looking for H index, Scopus is the real database to provide more timely metrics.
Participant 7	This is based on an interview with a staff member from the National Library of Australia (NLA). They knew of MEDLINE though they were not users.	Not applicable	Not applicable	The NLA has never had a major role in the biomedical or health sciences. NLA remit is Australian publications. The NLA has a long history of indexing and was responsible for the Australian Medical Index (AMI), with coverage for the period 1968-2009.	The NLA is very involved with repositories. Australian Research Online (set up via ARC grant). All Australian university repositories content is harvested to NLA's Trove, though there was a slight pause in 2015 due to the budget shortfall.	University Libraries have billions of resources in Trove though they are not very visible. They would like to see focused view, or some way focus on Australian research or research from their organisation, and the opportunity for an Australasia PMC or a subject approach, that kind of thing, would take much more development and need much bigger revenue. The NLA aggregates the content and an Austra…	We do not have the Wellcome Trust funding in Australia An Australasia PMC includes content beyond what is published in Australia – and this is not the NLA’s remit. To achieve an Australasia PMC will requrie a 5-10 year effort.
Participant 8	The participant uses MEDLINE, PubMed and PubMed Central (PMC) and has extensive experience with these resources over many years throughout their career.	OVID, PubMed NLM, Google Scholar (that draws upon PubMed NLM)	Daily	MEDLINE, PubMed, PMC comprise research papers that are from the base of the pyramid and without these you cannot build upon the rest of the pyramid. These resources provide core knowledge and they are tools to find evidence that is available. These tools allow specialised searching to increase the relevancy of what you can find. PubMed has more references than MEDLINE. PubMED records enrich thoug…	Not all hospitals have repositories. A staff member in a hosptial needs a university affiliation for their research to be captured in a repository. This research output is dependent upon publishers releasing the content and this may be embargoed for some time. Other resources like Speechbite, OTSeeker and PEDro still link back to a PubMed record. Allied profession portals point back to the base P…	An Australasia PMC would provide a facility to open up research to others. Having some mechanism to get it in to one big central repository as fast as possible would reduce the gap between translational medicine and getting the research applied in practice. There is no point hiding research papers behind a paywall; we need to remove barriers researchers hit with paywalls. We need to open up the r…	[Another interview participant’s suggestion of a multi-disciplined repository was discussed]. It would be best to achieve proof of concept with a subject PMC repository and it could evolve as a model to other subject areas. What is the role of PMC in relation to commercial publishers and have they have overstepped boundaries and are they taking on publishing roles? We need to have strategies in p…
Participant 9	The participant uses MEDLINE, PubMed and PubMed Central (PMC).	PubMed NLM, Google Scholar	A few times a year	Indicated that MEDLINE/PubMed/PubMed Central were very important to filling gaps in clinical knowledge.	The participant indicated that clinicians are too busy to do research and they get their information from memberships with professional associations, e.g. the Royal Australian College of General Practitioners Library	The participant did not believe there would be a benefit from an open access repository for clinicians. Even though, during the interview the participant asked the interviewer for help with a clinical query. The interviewer agreed to search for the evidence. Subsequenlty, the interviewer used PubMed and found a RCT, that was available freely in full-text from PubMed Central that answered the part…	Most busy clinicians do not search the literature very much. I do not see much benefit from an open repository. The majority of clinicians have such a big major clinical load they are fulltime in the trenches. Clinicians do not do much research. They get their information from college journals.
Participant 10	The participant uses, MEDLINE, PubMed and PubMed Central (PMC) extensively.	PubMed NLM	Weekly	When the participant was a practising clinician he did not use PubMed much, though at the time it was not freely accessible from desktop systems. Access to information more widely than possible at present and at no charge to the end user is going to be an important part of medical practice in the future, as it already is.	The time barrier is a real one and that impacts upon people’s willingness to keep up to date in their field plus there is a preference to hearing about developments from another clinician. When it comes to clinical matters often the clinician keeps themself up to date by going to appropriate clinical meetings and hearing from the expert in the field. Largely because we still have a major problem …	There is a big push internationally to define what is quality research and how we might earmark that research. We need a Cochrane type process for evaluating quality of evidence to distinguish this from the bulk of research. If you are a specialist in the area you will probably know what a drug will and will not do. Clinical practice is incredibly complex as it tries to deal with multi-diseases i…	One advantage of an affiliation to a university is you can usually get access to the journals free of charge. I have a number of clinical colleagues who ask me to supply articles because they cannot get access to them free of charge and the number is considerable. There is a lot of public health data that are uniquely Australian, e.g. Australian vaccine schedule – unique to Australia. Resources f…
Participant 11	The participant uses MEDLINE, PubMed and PubMed Central (PMC)	PubMed NLM	Monthly	Most clinicians do not use primary resources.	PubMed is important in an indirect sense, for those writing articles and creating guidelines. It is more common in speciality practice to use the primary literature. Ninety-five per cent that goes in PubMed is researcher to researcher communication. Five per-cent such as review articles, editorials, guidelines in PubMed is of interest to clinicians.	Biomedical researchers would benefit from an Australasia PMC. Disseminating the results of clinical trials and the content in trial registries is important. Australian content would be valuable if this can be captured. Wider disciplinary coverage in a PMC would be beneficial.	The research journal article is not the ultimate thing; it is a nicely written summary for human consumption. The trial registry is the final arbitrator.
Participant 12	The participant uses PubMed, MEDLINE and was not aware of PMC	PubMed NLM, Google Scholar	Monthly	We do not have access to any of the repositories and tend to use Google Scholar to access the evidence.	An Australasia PMC would contribute to providing members of the society with access to the full text articles. It would help them to keep consumers informed. It is the consumers who want ot know about their disease and know about the latest treatment techniques. As a society access to the journal literature would be a means to stay up to date about diseases.	It would be great to have access to a site to access journal articles. Consumer summaries and distilled content for a consumer audience would be helpful.
Participant 13	The participant knew of PubMed though was not a user	Not applicable	Not applicable	PubMed’s mechanisms are quite appealing though the participant is not working in the biomedical field.	No comment because the participant did not have clinical practice experience.]	Views PMC as a legitimate player and way to achieve an open access regime. National Institutes of Health in the USA and the Wellcome Trust are strong drivers of behaviours to get onto the open access agenda. The hard conversations have been had with PubMed. If you are serious about floating it, this will not be difficult. It is the more mundane issues on how you support it, longevity and technica…	It is interesting to see how the open access agenda has progressed with open access being 20 years old. Much of the traction has been achieved over the past five years as opposed to the first fifteen years because funding jurisdictions are seeing open access as an important part of the complementarity of public research, and realising the benefit of more broadly available and accessible research …
Participant 14	The participant uses, MEDLINE, PubMed and PubMed Central (PMC) extensively.	OVID, PubMed NLM	Daily	We had thought about this in relation to their health service a couple years ago when they appointed a Research Manager. There was a real push to create a research culture, which has been growing and growing. One early question was what research is being done and what is being published by our staff? They discovered they could not answer this question. The staff that had a university affiliation …	One of the strengths of an Australasia PMC, which is the strength of the US PMC is the amount of full text manuscripts. Whilst our clinicians at our health service have access to a great deal of full-text material such as the Clinical Information Access Portal (CIAP), there are other groups such as general practitioners, and other clinicians outside the health service asking can we access CIAP. G…	An Australasia PMC might be a way of overcoming the fragmentation in the research landscape because the universities are building up their repositories of research output. There is a need to bring it all together in one place. This would be extremely valuable because we are sparsely populated, and the number engaged in research is smaller on a world scale. Particular areas of research for which t…	Why the need to ask for approval for this project – isn't this a 'non-brainer’? I'm speaking from a health service point of view and not an academic research point of view but I think an Australasia PMC would have many advantages for both groups of people working across both academia and the clinical environment.
Participant 15	Has used MEDLINE, PubMed and PubMed Central (PMC)	PubMed NLM, Google Scholar	A few times a year	Most clinicians involved in busy practice find enough data in a protocol or guideline, e.g. when a new drug comes in that revolutionizes treatment (or the protocol) for asthma, most clinicians will expect government or university to help develop the guideline. Most clinicians do not have enough knowledge of biomedicine to do the sieving; they may look up some rare syndrome though they do not have…	As a busy clinician it was too hard to master all of the commands required for searching databases, such as Boolean logic. Busy clinicians are only peripherally interested in academic research. Clinicians have a different perspective compared with researchers. Not convinced all clinicians have a true understanding of evidence and where repositories of knowledge fit into the picture.	The role of the journal is firstly as a repository of scientific research and knowledge and secondly to stimulate debate and conversation. Once we put peer reviewed research in a database, then the role of the journal is irrelevant (it could be argued); we may not need the journal to publicize the article. Most doctors and nurses who are primarily busy clinicians are peripherally interested in ac…	Free access, open access is the way to go. However, I struggle with the idea that an author pays to publish. Vanity research, e.g. young doctors are known to publish for career progress and there is a lot rubbish in the system. Technology can take you down the wrong route. It is possible to end up reading the stuff you want to read. We need more education on the quality and who is responsible for…
Participant 16	Used MEDLINE, PubMed and PubMed Central extensively when undertaking studies. The participant uses her hospital library service for searches.	OVID, EBSCO	Fortnightly	A lot of information is being marginalized the way content is compartmentalized (or in locked up in different databases). MEDLINE is exclusive and does not cover all of the allied health articles.	The situation at present at my hospital is that there are nurses and doctors giving nutritional advice that is wrong, not just outdated, they have no idea what they are doing. They don’t know what the latest evidence is. An example of this is our oncology service; they had not looked at the state-wide audits of malnutrition done by the Cancer Council and Health Department. The registrar was tryin…	I’m aware that disciplines such as speech therapy, OT and nursing have a thin evidence based practice base. Research in these fields needs to be made more accessible. If the platform supported a bigger breath of knowledge and all of this is more accessible to a bigger variety of professions what would that do to the relationships between the professions using it? It would be fabulous. When nurses…	The advent of the web and self-searching on the net has made professionals less knowledgeable as they are picking up rubbish from the net.
Participant 17	Uses MEDLINE, PubMed and PubMedCentral.	PubMed NLM	Weekly	I look for systematic reviews in PubMed. The research not always synthesized in MEDLINE though Cochrane reviews are available from this database. I look for a recent synthesized study or I go to another recent study or I use therapeutic guidelines (consensus based), UpToDate, Australian Medicines Handbook or an other specialised resources.	Would more Australian research be accessible? Do you know what percentage of Australian medical research articles are open access? [Post interview: the objective is to make more Australian research output made openly accessible. At present most Australian repositories achieve approximately 25% compliance with funding bodies]	No question as we increase open access to make knowledge more accessible, if an Australasia PMC does this it would be contributing and worthwhile. It is not just about clinicians accessing an Australasia PMC, the ways it would contribute are diverse, an Australasia PMC would be accessible to consumers and this is important. I don’t know enough about an Australasia PMC yet. Potentially, the key th…	People spend a good deal of time tracking down articles. Even if their universities subscribe, it takes them a good deal of time to track down the content through a paywall. When an article is not held by your university, it can be difficult and frustrating and slows things down a lot. I think an Australasia PMC would be of significant value to researchers. Researchers are interacting with conten…
Focus Group [the focus group was held on a Friday at the end of a residential program that had been running that week. The session ran for one hour and included a presentation providing background from the Australasia PMC Briefing Document.]	28 participants. All participants were experienced MEDLINE users and were familiar with PubMed and PMC.	OVID 28 participants; EBSCO 3 participants; Embase.com 2 participants; PubMed NLM 19 participants.	Daily 20 participants; Weekly 8 participants.	Essential Critical First resource to use Cannot do without it	As an Australian brand it will become an essential resource for clinical practice. It would become the recognised site for clinicians and librarians; the default resource and everyone would learn to use it. It would become the gold standard site. Most participants agreed an Australasia PMC would have help to improve clinical practice from improving the open access of research output. It would be …	We need to be better informed on what is happening locally. An Australasia PMC could drive greater collaboration and incentivise researchers to contribute in order for their research to gain exposure. Repositories are split across universities. An Australasia PMC would be overarching; it would have prestige and recognition. Reputation and labelling would drive buy-in. An Australasia PMC has the p…	It important to work with the publishers to achieve the best outcome.
